# Supplementary material for: High-Speed Generation of Microbubbles with Constant Cumulative Production in a Glass Capillary Microfluidic Bubble Generator
Source: Micromachines (Basel). 2024 Jun 2;15(6):752. doi: 10.3390/mi15060752 (PMC11205313; doi:10.3390/mi15060752)
Supplement: Supplementary file 1 [file micromachines-15-00752-s001.zip]

Archive with 1 entries (1 files):
- micromachines-2992715-supplementary.mp4
